# Supplementary material for: How to use (and not to use) movement‐based indices for quantifying foraging behaviour
Source: Methods Ecol Evol. 2017 Dec 18;9(4):1088–96. doi: 10.1111/2041-210X.12943 (PMC5993309; doi:10.1111/2041-210X.12943)
Supplement: Supplementary file 5 [file MEE3-9-1088-s005.xlsx]

## Sheet: גיליון1
Family	Species	Foraging		Observation Duration (OD)					Source	MPM' MPM'=MPM-(PTM/OD)	Relative Deviation Relative Deviation=(MPM-MPM')/MPM'
		MPM	PTM	Minimum	Maximum	Mean	Total	n
Agamidae	Acanthocercus atricollis	0.36	0.04	4.5	15	13.68	601.92	44	Reaney and Whiting 2002	0.357076	<0.01
Lacertidae	Acanthodactylus aureus	2.41	0.0668	3	NA	8.3	249	30	Verwaijen and Van Damme 2007b	2.40195	<0.01
Lacertidae	Acanthodactylus beershebensis	2.61	0.328	20	20	20	560	28	Hawlena pers. obs.	2.5936	<0.01
Lacertidae	Acanthodactylus boskianus	2.655	0.3889	20	20	20	580	29	Hawlena 2009	2.63555	<0.01
Lacertidae	Acanthodactylus erythrurus	3.16	0.1626	3	NA	9.2	248.4	27	Verwaijen and Van Damme 2007b	3.14233	<0.01
Lacertidae	Acanthodactylus longipes	1.4166	0.267227	20	20	20	420	21	Hawlena 2009	1.40324	<0.01
Lacertidae	Acanthodactylus schmidti	1.4	0.2773	20	20	20	180	9	Hawlena pers. obs.	1.38613	<0.01
Lacertidae	Acanthodactylus schreiberi	1.1418	0.193	20	20	20	420	21	Hawlena 2009	1.13215	<0.01
Lacertidae	Acanthodactylus scutellatus	0.73	0.1134	20	20	20	420	21	Hawlena 2009	0.72433	<0.01
Agamidae	Agama aculeata	0.2	0	10	10	10	30	3	Cooper et al. 1999	0.2	<0.01
Agamidae	Agama anchietae	0	0	10	10	10	10	1	Cooper et al. 1999	0	NA
Agamidae	Agama atra	0.27	0.01	1.5	10	9.67	232.12	24	Cooper et al. 1999	0.268966	<0.01
Agamidae	Agama planiceps	0.56	0.02	1.5	10	8.86	239.35	27	Cooper et al. 1999	0.557744	<0.01
Teiidae	Ameiva ameiva	0.64	0.267	NA	NA	NA	NA	NA	Magnusson et al. 1985	NA	NA
Teiidae	Ameiva dorsalis	0.76	0.77	2.18	10	NA	NA	23	Cooper et al 2013	NA	NA
Teiidae	Ameiva erythrocephala	1.07	0.0029	8.37	19.27	NA	NA	28	Zero and Powell 2009	NA	NA
Teiidae	Ameiva exsul	2.18	0.321	NA	NA	NA	NA	NA	Perry 1999	NA	NA
Teiidae	Ameiva festiva	1.06	0.345	NA	NA	NA	NA	NA	Perry 1999	NA	NA
Teiidae	Ameiva quadrilineata	1.56	0.319	NA	NA	NA	NA	NA	Perry 1999	NA	NA
Teiidae	Ameivula littoralis	NA	0.8	NA	10	9.16	91.55	10	Menezes et al 2006	NA	NA
Teiidae	Ameivula ocellifera	2.03	0.61	5	10	17.3	484.4	28	Sales et al 2015	1.99474	0.0176765
Polychrotidae	Anolis angusticeps	0.7	0.0212	5	35	16.2	NA	64	Irschick 2000	0.698691	<0.01
Polychrotidae	Anolis aquaticus	0.08	0.0023	NA	NA	NA	NA	NA	Perry 1999	NA	NA
Polychrotidae	Anolis auratus	0.06	NA	NA	NA	NA	NA	NA	Magnusson et al. 1985	NA	NA
Polychrotidae	Anolis capito	0.01	0.0007	NA	NA	NA	NA	NA	Perry 1999	NA	NA
Polychrotidae	Anolis carolinensis	0.86	0.0704	NA	NA	NA	NA	NA	Perry 1999	NA	NA
Polychrotidae	Anolis cooki	0.13	0.0029	NA	10	7.25	94.2	13	Cooper 2005	0.1296	<0.01
Polychrotidae	Anolis cristatellus	0.31	0.0078	NA	10	9.79	323.2	33	Cooper 2005	0.309204	<0.01
Polychrotidae	Anolis cybotes	0.07	NA	NA	NA	NA	NA	NA	Moermond 1979	NA	NA
Polychrotidae	Anolis distichus	0.24	NA	NA	NA	NA	NA	NA	Moermond 1979	NA	NA
Polychrotidae	Anolis ernestwilliamsi	0.6	0.0121	NA	NA	NA	NA	NA	Perry 1999	NA	NA
Polychrotidae	Anolis evermanni	0.6	0.0121	NA	10	7.84	156.8	20	Cooper 2005	0.598457	<0.01
Polychrotidae	Anolis garmani	0.05	0.001	2.18	10	NA	NA	2	Cooper et al 2013	NA	NA
Polychrotidae	Anolis grahami	0.76	0.0157	5	35	16.2	NA	119	Irschick 2000	0.759031	<0.01
Polychrotidae	Anolis gundlachi	0.23	0.003	NA	10	9.04	271.2	30	Cooper 2005	0.229668	<0.01
Polychrotidae	Anolis hendersoni	0.18	NA	NA	NA	NA	NA	NA	Moermond 1979	NA	NA
Polychrotidae	Anolis humilis	0.14	0.003	2.18	10	NA	NA	18	Cooper et al 2013	NA	NA
Polychrotidae	Anolis koopmani	0.28	NA	NA	NA	NA	NA	NA	Moermond 1979	NA	NA
Polychrotidae	Anolis krugi	0.7	0.016	NA	10	8.68	173.7	20	Cooper 2005	0.698158	<0.01
Polychrotidae	Anolis limifrons	0.29	0.006	2.18	10	NA	NA	8	Cooper et al 2013	NA	NA
Polychrotidae	Anolis lineatopus	0.26	0.004	2.18	10	NA	NA	25	Cooper et al 2013	NA	NA
Polychrotidae	Anolis monticola	0.08	NA	NA	NA	NA	NA	NA	Moermond 1979	NA	NA
Polychrotidae	Anolis oculatus	0.2	NA	30	30	30	540	18	Andrews 1979b	NA	NA
Polychrotidae	Anolis opalinus	0.3	0.003	2.18	10	NA	NA	19	Cooper et al 2013	NA	NA
Polychrotidae	Anolis oxylophus	0.2	0.0184	NA	NA	NA	NA	25	Vitt et al 1995b	NA	NA
Polychrotidae	Anolis polylepis	0.36	0.012	NA	NA	NA	NA	NA	Perry 1999	NA	NA
Polychrotidae	Anolis pulchellus	0.81	0.0135	NA	10	8.25	107.2	13	Cooper 2005	0.808363	<0.01
Polychrotidae	Anolis punctatus	0.14	NA	60	NA	NA	NA	NA	Gasnier et al 1994	NA	NA
Polychrotidae	Anolis sagrei	0.25	0.005	1.5	10	4.96	109.1	22	Cooper et al 2005	0.248992	<0.01
Polychrotidae	Anolis semilineatus	0.28	NA	NA	NA	NA	NA	NA	Moermond 1979	NA	NA
Polychrotidae	Anolis stratulus	0.55	0.0104	NA	NA	NA	NA	NA	Perry 1999	NA	NA
Polychrotidae	Anolis valencienni	0.8	0.072	5	35	16.2	NA	70	Irschick 2000	0.795556	<0.01
Teiidae	Aspidoscelis deppei	0.84	0.628	1.5	10	9.43	367.93	39	Cooper et al 2001	0.773433	0.0860669
Teiidae	Aspidoscelis exsanguis	0.75	0.824	1.5	10	8.64	103.7	12	Cooper et al 2005	0.654648	0.145654
Teiidae	Aspidoscelis flagellicaudus	0.7	0.807	1.5	10	9.85	19.7	2	Cooper et al 2001	0.618071	0.132556
Teiidae	Aspidoscelis gularis	1.01	0.5604	10	NA	16	704	44	Paulissen 2001	0.974975	0.035924
Teiidae	Aspidoscelis hyperythra	NA	0.6797	15	15	15	NA	NA	Karasov and Anderson 1984	NA	NA
Teiidae	Aspidoscelis laredoensis	1.35	0.584	10	NA	14.37	3362	234	Paulissen 2001	1.30936	0.0310382
Teiidae	Aspidoscelis sexlineatus	1.44	0.721	1.5	10	4.66	55.92	12	Cooper et al. 2001	1.28528	0.120379
Teiidae	Aspidoscelis sonorae	0.8	0.947	1.5	10	4.23	16.92	4	Cooper et al 2001	0.576123	0.388593
Teiidae	Aspidoscelis tessellata	1.01	0.886	1.5	10	4.66	41.9	9	Cooper et al 2005	0.81969	0.232174
Teiidae	Aspidoscelis tigris	0.14	0.87	10	137	33.6	2822.4	84	Anderson 1993	0.114107	0.226917
Teiidae	Aspidoscelis uniparens	0.79	0.787	1.5	10	8.24	271.9	33	Cooper et al 2001	0.694483	0.137536
Lacertidae	Australolacerta rupicola	0.51	0.6455	3	34	13.75	275	20	Kirchhof et al 2010	0.463055	0.101382
Corytophanidae	Basiliscus basiliscus	0.27	0.0078	NA	NA	NA	NA	NA	Perry 1999	NA	NA
Corytophanidae	Basiliscus plumifrons	0.11	0.002	2.18	10	NA	NA	15	Cooper et al 2013	NA	NA
Chamaeleontidae	Bradypodion pumilum	0.43	0.21	10	30	23.75	570	24	Butler 2005	0.421158	0.0209948
Phrynosomatidae	Callisaurus draconoides	NA	0.015	30	30	30	540	18	Anderson and Karasov 1981	NA	NA
Scincidae	Carlia fusca	2	0.177	NA	NA	NA	NA	NA	Perry 2007	NA	NA
Cordylidae	Chamaesaura anguina	0.37	0.0192	10	10	10	100	10	Du Toit et al 2002	0.36808	<0.01
Geckonidae	Cnemaspsis kendallii	0.02	0.0028	30	30	30	330	11	Werner and Chou 2002	0.02	<0.01
Teiidae	Cnemidophorus lemniscatus	0.51	NA	NA	NA	NA	NA	NA	Magnusson et al. 1985	NA	NA
Scincidae	Copeoglossum nigropunctatum	0.36	0.0655	4.5	10	8.59	94.49	11	Vitt et al. 1997	0.352375	0.0216393
Phrynosomatidae	Cophosaurus texanus	0.46	0.0002	1.5	10	9.22	129.13	14	Cooper et al 2001	0.459978	<0.01
Cordylidae	Cordylosaurus subtessellatus	1.2	0.474	1.5	10	6.44	12.88	2	Cooper et al 1997	1.1264	0.0653433
Cordylidae	Cordylus cordylus	0.09	0.0027	1.5	10	9.5	427.83	45	Cooper et al 1997	0.089716	<0.01
Cordylidae	Cordylus melanotus	0.04	0.0009	15	NA	30.58	795	26	McConnachie and Whiting 2002	0.0399706	<0.01
Cordylidae	Cordylus niger	0.09	0.0019	1.5	10	9.73	350.38	36	Cooper et al 1997	0.0898048	<0.01
Cordylidae	Cordylus polyzonus	0.04	0.0015	1.5	10	9.25	157.23	17	Cooper et al 1997	0.0398378	<0.01
Corytophanidae	Corytophanes cristatus	0.01	0.0054	NA	NA	NA	NA	NA	Perry 1999	NA	NA
Iguanidae	Crotaphytus collaris	0.09	0.004	1.5	10	9.74	379.95	39	Cooper et al 2001	0.0895894	<0.01
Crotaphytidae	Crotaphytus reticulatus	0.2	0.0001	20	20	20	400	20	Husak & Ackland 2003	0.199995	<0.01
Iguanidae	Ctenosaura similis	0.53	0.0773	NA	NA	NA	NA	NA	Perry 1999	NA	NA
Scincidae	Ctenotus taeniolatus	NA	0.2	1	86	16.65	815.85	49	Taylor 1986	NA	NA
Iguanidae	Cyclura pinguis	0.2	0.051	NA	NA	NA	NA	NA	Perry 1999	NA	NA
Lacertidae	Dalmatolacerta oxycephala	2.22	0.1511	3	NA	7.19	402.64	56	Verwaijen and Van Damme 2007b	2.19898	<0.01
Geckonidae	Gekko hokuensis	0.36	0.25	30.5	53.5	37.8	453.6	12	Werner et al. 1997	0.35	0.03
Geckonidae	Gekko japonicus	0.15	0.09	4	43	25.44	305.28	12	Werner et al. 1997	0.15	<0.01
Geckonidae	Gonatodes hasemani	NA	0.09	1.33	17.05	10.11	323.52	32	Vitt et al. 2000	NA	NA
Geckonidae	Gonatodes humeralis	NA	0.09	2.43	33.87	10.57	338.24	32	Vitt et al. 2000	NA	NA
Lacertidae	Heliobolus lugubris	1.49	0.64	1.5	10	NA	NA	14	Cooper et al. 1999	NA	NA
Cordylidae	Hemicordylus capensis	0.79	0.0569	1.5	NA	8.95	527.8	59	Rensburg et al 2009	0.783639	<0.01
Geckonidae	Hemidactylus frenatus	0.75	0.03	NA	NA	NA	NA	NA	Perry 1999	NA	NA
Geckonidae	Hemidactylus mabouia	0.44	0.07	NA	NA	NA	NA	NA	Perry 1999	NA	NA
Geckonidae	Hemidactylus turcicus	0.02	0.01	NA	NA	NA	NA	NA	Perry 1999	NA	NA
Phrynosomatidae	Holbrookia maculata	0.44	0.0002	NA	NA	NA	NA	NA	Scales et al. 2009	NA	NA
Phrynosomatidae	Holbrookia propinqua	0.44	0.0002	1.5	10	46.47	139.4	3	Cooper et al. 2001	0.439996	<0.01
Teiidae	Holcosus leptophrys	0.58	0.268	NA	NA	NA	NA	NA	Perry 1999	NA	NA
Lacertidae	Iberolacerta monticola	3.04	0.191	3	NA	7.59	296.01	39	Verwaijen and Van Damme 2007b	3.01484	<0.01
Lacertidae	Ichnotrophis squamulosa	3.1	0.546	NA	NA	4.18	20.9	5	Pianka et al 1979	2.96938	0.0439897
Iguanidae	Iguana iguana	0.4	0.028	NA	NA	NA	NA	NA	Perry 1999	NA	NA
Teiidae	Kentropyx calcarata	0.73	0.314	1.7	10	5.3	53	10	Vitt et al. 1997	0.670755	0.0883263
Teiidae	Kentropyx pelviceps	1.04	0.343	10	10	10	220	22	Vitt et al 1995a	1.0057	0.0341056
Teiidae	Kentropyx striata	0.24	NA	NA	NA	NA	NA	NA	Magnusson et al. 1985	NA	NA
Lacertidae	Lacerta agilis	0.21	0.0159	3	10	7.4	185	25	Nemes 2002	0.207851	0.0103374
Lacertidae	Lacerta bilineata	0.98	0.0627	NA	NA	NA	NA	11	Verwaijen and Van Damme 2008a	NA	NA
Lacertidae	Lacerta schreiberi	1.86	0.1075	3	NA	8.51	42.55	5	Verwaijen and Van Damme 2007b	1.84737	<0.01
Scincidae	Lamprolepis smaragdina	1.5	0.116	NA	NA	NA	NA	76	Perry and Buden 1999	NA	NA
Leiocephalidae	Leiocephalus carinatus	0.2	0.005	1.5	10	9.59	230	24	Cooper et al 2005	0.199478	<0.01
Geckonidae	Lepidodactylus lugubris	1.1	0.02	NA	NA	NA	NA	NA	Perry 2007	NA	NA
Gymnophthalmidae	Leposoma southi	0.91	0.107	NA	NA	NA	NA	NA	Perry 1999	NA	NA
Scincidae	Marisora unimarginata	0.89	0.108	NA	NA	NA	NA	NA	Perry 1999	NA	NA
Lacertidae	Meroles ctenodactylus	3.24	0.29	1.5	10	NA	NA	5	Cooper et al. 1999	NA	NA
Lacertidae	Meroles knoxii	0.61	0.07	1.5	10	NA	NA	27	Cooper et al. 1999	NA	NA
Lacertidae	Meroles reticulatus	0.05	0	1.5	10	8.725	34.9	4	Cooper and Whiting 1999	0.05	<0.01
Lacertidae	Meroles suborbitalis	1.83	0.135	1	NA	8.19	122.8	15	Huey and Pianka 1981	1.81351	<0.01
Lacertidae	Mesalina guttulata	0.15	0.305	NA	NA	NA	NA	NA	Perry 1999	NA	NA
Lacertidae	Nucras intertexta	3.69	0.645	NA	NA	2.97	8.9	3	Pianka et al 1979	3.47258	0.0626092
Lacertidae	Nucras tessellata	2.72	0.5352	1	NA	5.42	59.7	11	Huey and Pianka 1981	2.62139	0.0376187
Scincidae	Oligosoma grande	1.5	4.6	NA	NA	NA	NA	22	Eifler and Eifler 1999	NA	NA
Lacertidae	Ophisops elegans	1.88	0.546	NA	NA	NA	NA	NA	Perry 1999	NA	NA
Opluridae	Oplurus cuvieri	0.29	0.006	10	NA	29.58	1065	36	Mori and Randriamahazo 2002	0.289797	<0.01
Cordylidae	Ouroborus cataphractus	0.23	0.022	NA	10	8.07	121.1	15	Mouton et al 2000	0.227275	0.01199
Geckonidae	Pachydactylus turneri	0.16	0	1.5	10	10	110	11	Cooper et al. 1999	0.16	<0.01
Lacertidae	Pedioplanis husabensis	3	0.5	2	NA	10	260	26	Murray et al 2014	2.95	0.0169492
Lacertidae	Pedioplanis laticeps	0.61	0.0441	1.5	10	8.04	193	24	du Plessis & Mouton 2012	0.604516	<0.01
Lacertidae	Pedioplanis lineoocellata	0.2	0.0154	8.8	15	14.6	1518	104	Wasiolka 2007	0.198945	<0.01
Lacertidae	Pedioplanis namaquensis	1.87	0.54	1.5	10	NA	NA	26	Cooper et al. 1999	NA	NA
Lacertidae	Pedioplanis undata	1.39	0.5	1.5	10	NA	NA	16	Cooper et al. 1999	NA	NA
Lacertidae	Phoenicolacerta laevis	1.17	0.287	NA	NA	NA	NA	NA	Perry 1999	NA	NA
Phrynosomatidae	Phrynosoma modestum	0.12	0.151	NA	NA	NA	NA	13	Shaffer and Whitford 1981	NA	NA
Geckonidae	Phyllodactylus porphyreus	0.04	0.01	1.5	10	8.78	43.88	5	Cooper et al. 1999	0.0388605	0.0293221
Cordylidae	Platysaurus broadleyi	0.79	0.0436	3	10	9.06	1340.88	148	Greeff and Whiting 2000	0.785188	<0.01
Cordylidae	Platysaurus capensis	1.27	0.066	1.5	10	9.34	205.4	22	Cooper et al 1997	1.26293	<0.01
Scincidae	Plestiodon laticeps	0.58	0.72	1.5	10	6.54	163.58	25	Cooper et al 2001	0.469962	0.234142
Lacertidae	Podarcis hispanicus	3.12	0.2139	3	10	NA	NA	22	Verwaijen and Van Damme 2007b	NA	NA
Lacertidae	Podarcis lilfordi	1.67	0.0036	2.92	10	7.94	190.56	24	Cooper et al 2014	1.66955	<0.01
Lacertidae	Podarcis melisellensis	2.54	0.1735	3	NA	7.54	437.32	58	Verwaijen and Van Damme 2007b	2.51699	<0.01
Lacertidae	Podarcis muralis	3.05	0.2054	3	NA	7.5	352.5	47	Verwaijen and Van Damme 2007b	3.02261	<0.01
Lacertidae	Podarcis peloponnesiacus	2.1	0.1235	3	NA	9.14	667.22	73	Verwaijen and Van Damme 2007b	2.08649	<0.01
Lacertidae	Podarcis tiliguerta	1.74	0.0926	3	10	NA	NA	21	Verwaijen and Van Damme 2007a	NA	NA
Lacertidae	Psammodromus algirus	2.95	0.2068	3	NA	7.54	324.22	43	Verwaijen and Van Damme 2007b	2.92257	<0.01
Lacertidae	Psammodromus hispanicus	4.71	0.2599	3	NA	7.34	44.04	6	Verwaijen and Van Damme 2007b	4.67459	<0.01
Cordylidae	Pseudocordylus microlepidotus	0	0	1.5	10	7.42	51.92	7	Cooper et al 1997	0	NA
Geckonidae	Rhotropus afer	0	0	1.5	12	11.67	35	3	Cooper et al. 1999	0	NA
Geckonidae	Rhotropus barnardi	0.28	0.01	1.5	10	9.06	208.43	23	Cooper et al. 1999	0.278897	<0.01
Geckonidae	Rhotropus boultoni	0.29	0.01	1.5	10	9.69	232.5	24	Cooper et al. 1999	0.288968	<0.01
Phrynosomatidae	Sceloporus arenicolous	0.8	0.014	1.5	10	6.48	32.4	5	Cooper et al 2005	0.79784	<0.01
Phrynosomatidae	Sceloporus clarkii	0.21	0.008	1.5	10	8.89	177.83	20	Cooper et al 2001	0.2091	<0.01
Phrynosomatidae	Sceloporus graciosus	1.31	0.058	NA	NA	NA	NA	NA	Perry 1999	NA	NA
Phrynosomatidae	Sceloporus jarrovii	0.34	0.009	1.5	10	9.89	455.02	46	Cooper et al 2001	0.33909	<0.01
Phrynosomatidae	Sceloporus magister	0.05	0.002	1.5	10	10	40	4	Cooper et al 2001	0.0498	<0.01
Phrynosomatidae	Sceloporus merriami	0.24	0.009	10	10	10	109.9	11	Cooper et al 2005	0.2391	<0.01
Phrynosomatidae	Sceloporus olivaceus	0.62	0.0198	NA	NA	NA	NA	NA	Perry 1999	NA	NA
Phrynosomatidae	Sceloporus poinsettii	0.08	0.002	1.5	10	8.68	104.2	12	Cooper et al 2005	0.0797697	<0.01
Phrynosomatidae	Sceloporus scalaris	0.24	0.0042	NA	NA	NA	NA	NA	Verwaijen and Van Damme 2008b	NA	NA
Phrynosomatidae	Sceloporus slevini	0.24	0.004	1.5	10	9	144	16	Cooper et al 2005	0.239556	<0.01
Phrynosomatidae	Sceloporus virgatus	0.38	0.008	1.5	10	9.86	295.9	30	Cooper et al 2001	0.379189	<0.01
Scincidae	Scincella cherriei	1.69	0.113	NA	NA	NA	NA	NA	Perry 1999	NA	NA
Scincidae	Spondylurus sloanii	1.28	0.14	NA	NA	NA	NA	NA	Perry 1999	NA	NA
Lacertidae	Takydromus sexlineatus	1.6	0.138	3	NA	9.53	352.61	37	Verwaijen and Van Damme 2007b	1.58552	<0.01
Sphaerodactylidae	teratoscincus roborowskii	0.44	0.09	1.5	36.03	11.97	131.67	11	Werner et al. 1997	0.43	0.02
Scincidae	Tiliqua rugosa	NA	0.104	NA	NA	NA	NA	NA	Perry 2007	NA	NA
Scincidae	Trachylepis acutilabris	0.37	0.014	1.5	10	9.98	269.47	27	Cooper & Whiting 2000	0.368597	<0.01
Scincidae	Trachylepis margaritifera	1.2	0.084	2	10	NA	NA	66	Wymann and Whiting 2002	NA	NA
Scincidae	Trachylepis spilogaster	0.3	0.029	1.5	10	9.55	105.1	11	Cooper and Whiting 2000	0.296965	<0.01
Scincidae	Trachylepis striata	1.7	0.414	1.5	10	3.66	7.31	2	Cooper and Whiting 2000	1.58673	0.0713855
Scincidae	Trachylepis sulcata	1.35	0.49	1.5	10	5.93	118.5	20	Cooper & Whiting 2000	1.2673	0.0652572
Scincidae	Trachylepis variegata	1.19	0.29	1.5	10	7.24	115.8	16	Cooper and Whiting 2000	1.14993	0.0348448
Phrynosomatidae	Uma exsul	0.4	0.021	2.18	10	NA	NA	20	Cooper et al 2013	NA	NA
Phrynosomatidae	Uma notata	NA	0.024	NA	NA	NA	NA	NA	Scales et al. 2009	NA	NA
Tropiduridae	Uracentron azureum	NA	0.346	5	NA	NA	NA	59	Ellinger et al 2001	NA	NA
Tropiduridae	Uranoscodon superciliosus	0.02	NA	60	NA	NA	NA	NA	Gasnier et al 1994	NA	NA
Phrynosomatidae	Urosaurus ornatus	0.66	0.023	1.5	10	9.79	293.67	30	Cooper et al 2001	0.65765	<0.01
Phrynosomatidae	Uta stansburiana	0.18	0.006	1.5	10	9.76	146.38	15	Cooper et al 2001	0.179385	<0.01
Lacertidae	Zootoca vivipara	4.2	0.332	3	NA	5.53	116.13	21	Verwaijen and Van Damme 2007b	4.13996	0.0145016
